# Supplementary material for: Genomic Characterization of Colistin-Resistant Isolates from the King Fahad Medical City, Kingdom of Saudi Arabia
Source: Antibiotics (Basel). 2022 Nov 11;11(11):1597. doi: 10.3390/antibiotics11111597 (PMC9686821; doi:10.3390/antibiotics11111597)
Supplement: Supplementary file 1 [file antibiotics-11-01597-s001.zip]

Archive with 5 entries (3 files):
- antibiotics-1982269-supplementary/
- antibiotics-1982269-supplementary/Supplementary_files/
- antibiotics-1982269-supplementary/Supplementary_files/Suppl. Table S1.pdf
- antibiotics-1982269-supplementary/Supplementary_files/Suppl. Table S2.pdf
- antibiotics-1982269-supplementary/Supplementary_files/Suppl. Table S3.pdf
